# Supplementary material for: Nutritional and Morphofunctional Assessment in a Cohort of Adults Living with Cystic Fibrosis with or Without Pancreatic Exocrine and/or Endocrine Involvement
Source: Nutrients. 2025 Jun 20;17(13):2057. doi: 10.3390/nu17132057 (PMC12251311; doi:10.3390/nu17132057)
Supplement: Supplementary file 1 [file nutrients-17-02057-s001.zip]

Archive with 1 entries (1 files):
- nutrients-3687542-supplementary.pdf
